# Supplementary material for: Commitment, Dominance, and Mate Value: Power Bases in Long-Term Heterosexual Couples
Source: Int J Environ Res Public Health. 2021 Feb 16;18(4):1914. doi: 10.3390/ijerph18041914 (PMC7920442; doi:10.3390/ijerph18041914)
Supplement: Supplementary file 1 [file ijerph-18-01914-s001.zip]

Archive with 4 entries (3 files):
- Supplement/
- Supplement/PowerBasesData.sav
- Supplement/Table S1-ijerph.docx
- PowerBasesData.xls
